# Supplementary material for: A Pilot Study Comparing the Efficacy of Lactate Dehydrogenase Levels Versus Circulating Cell-Free microRNAs in Monitoring Responses to Checkpoint Inhibitor Immunotherapy in Metastatic Melanoma Patients
Source: Cancers (Basel). 2020 Nov 13;12(11):3361. doi: 10.3390/cancers12113361 (PMC7696545; doi:10.3390/cancers12113361)
Supplement: Supplementary file 1 [file cancers-12-03361-s001.zip]

Archive with 9 entries (8 files):
- cancers-1007326-XML suppl/
- cancers-1007326-XML suppl/cancers-1007326-XML suppl.docx
- cancers-1007326-XML suppl/Figure S1.pdf
- cancers-1007326-XML suppl/Figure S2.pdf
- cancers-1007326-XML suppl/Figure S3.pdf
- cancers-1007326-XML suppl/Figure S4.pdf
- cancers-1007326-XML suppl/Figure S5.pdf
- cancers-1007326-XML suppl/Figure S6.pdf
- cancers-1007326-XML suppl/Figure S7.pdf
